# Supplementary material for: Epigenetic silencing of the NR4A3 tumor suppressor, by aberrant JAK/STAT signaling, predicts prognosis in gastric cancer
Source: Sci Rep. 2016 Aug 16;6:31690. doi: 10.1038/srep31690 (PMC4985659; doi:10.1038/srep31690)
Supplement: Supplementary Table S3 [file srep31690-s4.xls]

## Sheet: result
BindingSiteChr	BindingSiteStart	BindingSiteEnd	GeneID	GeneName	GeneStart	GeneEnd	GeneStrand
chr1	100088219	100088240	NM_000642	AGL	100088227	100162167	+
chr1	2450481	2450502	NM_001010926	HES5	2450043	2451544	-
chr1	109596593	109596614	NM_001408	CELSR2	109594163	109619901	+
chr1	224318689	224318710	NM_002107	H3F3A	224317030	224326326	+
chr1	33127323	33127344	NM_002143	HPCA	33124684	33132834	+
chr1	65239704	65239725	NM_002227	JAK1	65071493	65204775	+
chr1	21802966	21802987	NM_001145657	RAP1GAP	21795294	21868443	-
chr1	21802966	21802987	NM_001145658	RAP1GAP	21795294	21850935	-
chr1	21802966	21802987	NM_002885	RAP1GAP	21795294	21868443	-
chr1	27353991	27354012	NM_003047	SLC9A1	27297886	27354208	-
chr1	27353991	27354012	NR_046474	SLC9A1	27297886	27354208	-
chr1	225571946	225571967	NM_003607	CDC42BPA	225244188	225572449	-
chr1	225571946	225571967	NM_014826	CDC42BPA	225244188	225572449	-
chr1	175400631	175400652	NM_004319	ASTN1	175096825	175400647	-
chr1	175400631	175400652	NM_207108	ASTN1	175104576	175400647	-
chr1	148868553	148868574	NM_004436	ENSA	148861222	148868722	-
chr1	27563141	27563162	NM_004672	MAP3K6	27554256	27565924	-
chr1	32514652	32514673	NM_005356	LCK	32489426	32524353	+
chr1	154351810	154351831	NM_170708	LMNA	154351084	154376504	+
chr1	40278999	40279020	NM_001105530	CAP1	40278841	40310908	+
chr1	38228333	38228354	NM_006802	SF3A3	38195238	38228348	-
chr1	148306413	148306434	NM_007259	VPS45	148305965	148384129	+
chr1	8410409	8410430	NM_012102	RERE	8335050	8800286	-
chr1	151897707	151897728	NM_012437	SNAPIN	151897753	151900952	+
chr1	164063512	164063533	NM_012474	UCK2	164063355	164147479	+
chr1	159398749	159398770	NM_012475	USP21	159395877	159402140	+
chr1	40907225	40907246	NM_014747	RIMS3	40858938	40903911	+
chr1	27433918	27433939	NM_015023	WDTC1	27433593	27507697	+
chr1	6767874	6767895	NM_015215	CAMTA1	6767970	7752353	+
chr1	15726028	15726049	NM_015291	DNAJC16	15725938	15770815	+
chr1	191294987	191295008	NM_001199261	UCHL5	191248118	191295146	-
chr1	191294987	191295008	NM_001199262	UCHL5	191254157	191295146	-
chr1	191294987	191295008	NM_001199263	UCHL5	191254157	191295146	-
chr1	38250854	38250875	NM_016037	UTP11L	38250970	38263084	+
chr1	93418767	93418788	NM_001167830	TMED5	93387886	93418834	-
chr1	93418767	93418788	NM_016040	TMED5	93387886	93418834	-
chr1	93418767	93418788	NR_030761	TMED5	93387886	93418834	-
chr1	45926435	45926456	NM_016486	TMEM69	45926433	45932695	+
chr1	44857763	44857784	NM_018150	RNF220	44643546	44889983	+
chr1	153798394	153798415	NM_018489	ASH1L	153571675	153798948	-
chr1	112740149	112740170	NM_018704	CTTNBP2NL	112740322	112805309	+
chr1	6401939	6401960	NM_019089	HES2	6397880	6402566	-
chr1	199980879	199980900	NM_001167738	NAV1	199975585	200062725	+
chr1	199980879	199980900	NM_020443	NAV1	199884072	200062725	+
chr1	157427111	157427132	NM_001127173	CADM3	157408037	157439556	+
chr1	157427111	157427132	NM_021189	CADM3	157408000	157439556	+
chr1	37792498	37792519	NM_024700	SNIP1	37772636	37792532	-
chr1	182990663	182990684	NM_025191	EDEM3	182926247	182990664	-
chr1	247082739	247082760	NM_030645	SH3BP5L	247071273	247086777	-
chr1	27521199	27521220	NM_032125	TMEM222	27521222	27535478	+
chr1	53510875	53510896	NM_001018054	LRP8	53480629	53566409	-
chr1	53510875	53510896	NM_004631	LRP8	53480629	53566409	-
chr1	53510875	53510896	NM_017522	LRP8	53480629	53566409	-
chr1	53510875	53510896	NM_033300	LRP8	53480629	53566409	-
chr1	178476400	178476421	NM_033343	LHX4	178466055	178510811	+
chr1	153924312	153924333	NM_001198900	YY1AP1	153895856	153925192	-
chr1	153924312	153924333	NM_001198901	YY1AP1	153895856	153925443	-
chr1	153924312	153924333	NM_001198903	YY1AP1	153895856	153925071	-
chr1	153924312	153924333	NM_001198904	YY1AP1	153895856	153925071	-
chr1	153924312	153924333	NM_001198905	YY1AP1	153895856	153925192	-
chr1	153924312	153924333	NM_001198906	YY1AP1	153895856	153925447	-
chr1	43508967	43508988	NM_144626	TMEM125	43508251	43512260	+
chr1	54498065	54498086	NM_018070	SSBP3	54464782	54644567	-
chr1	54498065	54498086	NM_145716	SSBP3	54464782	54644567	-
chr1	55002902	55002923	NM_152268	PARS2	54995158	55002814	+
chr1	33545601	33545622	NM_152493	ZNF362	33494760	33538907	+
chr1	110257407	110257428	NM_000757	CSF1	110254755	110275139	+
chr1	110257407	110257428	NM_172210	CSF1	110254755	110269347	+
chr1	110257407	110257428	NM_172211	CSF1	110254755	110275139	+
chr1	110257407	110257428	NM_172212	CSF1	110254755	110270888	+
chr1	42619294	42619315	NM_173642	RIMKLA	42619054	42662487	+
chr1	163595151	163595172	NM_177398	LMX1A	163437727	163592576	+
chr1	31656113	31656134	NM_001199037	SERINC2	31655607	31680114	+
chr1	31656113	31656134	NM_001199038	SERINC2	31654998	31680114	+
chr1	242078973	242078994	NM_001206729	AKT3	241729643	242073509	+
chr1	49010115	49010136	NM_032785	AGBL4	48771113	50262213	-
chr1	195436966	195436987	NM_001257965	CRB1	195437214	195714208	+
chr1	165362458	165362479	NM_001080426	DUSP27	165330710	165365026	+
chr1	44592115	44592136	NM_024066	ERI3	44459328	44593526	-
chr1	224318689	224318710	NR_002315	H3F3AP4	224317050	224326326	+
chr1	154860362	154860383	NM_021817	HAPLN2	154855709	154862141	+
chr1	39922315	39922336	NM_016257	HPCAL4	39917231	39929676	-
chr1	59022899	59022920	NR_034015	LOC100131060	59023410	59137972	+
chr1	23978936	23978957	NM_020362	PITHD1	23977462	23987309	+
chr1	11484560	11484581	NM_020780	PTCHD2	11461881	11520227	+
chr1	224256763	224256784	NM_152608	SDE2	224237025	224253689	+
chr1	181707485	181707506	NR_040063	SMG7-AS1	181696631	181707740	-
chr1	43690199	43690220	NM_015284	SZT2	43628142	43692505	+
chr1	12175517	12175538	NM_001066	TNFRSF1B	12149646	12191864	+
chr10	91001625	91001646	NM_001127605	LIPA	90963305	91001640	-
chr10	3813957	3813978	NM_001160124	KLF6	3808187	3817473	-
chr10	3813957	3813978	NM_001160125	KLF6	3808187	3817473	-
chr10	3813957	3813978	NM_001300	KLF6	3808187	3817473	-
chr10	3813957	3813978	NR_027653	KLF6	3808187	3817473	-
chr10	43212679	43212700	NM_001098204	HNRNPF	43201070	43224702	-
chr10	43212679	43212700	NM_001098205	HNRNPF	43201070	43224338	-
chr10	43212679	43212700	NM_001098206	HNRNPF	43201070	43223305	-
chr10	43212679	43212700	NM_001098207	HNRNPF	43201070	43212800	-
chr10	43212679	43212700	NM_004966	HNRNPF	43201070	43224662	-
chr10	61335341	61335362	NM_005436	CCDC6	61218511	61336420	-
chr10	95246355	95246376	NM_001127182	CEP55	95246358	95278839	+
chr10	118754676	118754697	NM_001127211	KIAA1598	118632877	118755078	-
chr10	25050983	25051004	NM_020824	ARHGAP21	24912543	25052603	-
chr10	100019576	100019597	NM_032211	LOXL4	99997432	100017997	+
chr10	112252951	112252972	NM_004419	DUSP5	112247614	112261292	+
chr10	131557832	131557853	NM_001005463	EBF3	131523485	131652081	-
chr10	131581364	131581385	NM_001005463	EBF3	131523485	131652081	-
chr10	131652529	131652550	NM_001005463	EBF3	131523485	131652081	+
chr10	118019079	118019100	NM_001145453	GFRA1	117806431	118022786	-
chr10	134792159	134792180	NM_001083909	GPR123	134751398	134795169	+
chr10	100985516	100985537	NM_001166244	HPSE2	100206823	100985622	-
chr10	100985516	100985537	NM_001166246	HPSE2	100206823	100985622	-
chr10	6665544	6665565	NR_036502	LOC439949	6662392	6667329	+
chr10	6665544	6665565	NR_036503	LOC439949	6662392	6667329	+
chr10	102500864	102500885	NM_000278	PAX2	102495457	102579688	+
chr10	102500864	102500885	NM_003990	PAX2	102495457	102579688	+
chr11	2790315	2790336	NM_000218	KCNQ1	2422796	2826916	+
chr11	62453097	62453118	NM_000738	CHRM1	62432726	62445588	+
chr11	71609888	71609909	NM_001113534	FOLR2	71605466	71610642	+
chr11	71609888	71609909	NM_001113535	FOLR2	71605466	71610642	+
chr11	71609888	71609909	NM_001113536	FOLR2	71605466	71610642	+
chr11	47226995	47227016	NM_001131064	ACP2	47223645	47227033	-
chr11	47226995	47227016	NM_001610	ACP2	47217428	47227033	-
chr11	67838172	67838193	NM_002335	LRP5	67836683	67973319	+
chr11	67934110	67934131	NM_002335	LRP5	67836683	67973319	+
chr11	65412533	65412554	NM_004214	FIBP	65407786	65412586	-
chr11	65412586	65412607	NM_004214	FIBP	65407786	65412586	-
chr11	65315853	65315874	NM_004561	OVOL1	65311080	65321266	+
chr11	64858057	64858078	NM_006268	DPF2	64857800	64877027	+
chr11	64402251	64402272	NM_006795	EHD1	64376783	64402767	-
chr11	116692221	116692242	NM_012104	BACE1	116661611	116692182	+
chr11	17991148	17991169	NM_012139	SERGEF	17766171	17991213	-
chr11	114879383	114879404	NM_001098517	CADM1	114549554	114880451	-
chr11	114879383	114879404	NM_014333	CADM1	114549554	114880451	-
chr11	10707508	10707529	NM_014633	CTR9	10729386	10757866	+
chr11	47826359	47826380	NM_015231	NUP160	47756245	47826633	-
chr11	57190793	57190814	NM_015457	ZDHHC5	57192049	57225235	+
chr11	73559568	73559589	NM_015531	C2CD3	73423127	73559712	-
chr11	64364672	64364693	NM_017525	CDC42BPG	64348237	64368617	-
chr11	6659129	6659150	NM_022061	MRPL17	6658191	6661208	-
chr11	124244563	124244584	NM_022370	ROBO3	124240514	124256580	+
chr11	6212570	6212591	NM_032127	FAM160A2	6189139	6212517	+
chr11	76979228	76979249	NM_173039	AQP11	76978327	76999049	+
chr11	118300828	118300849	NM_182557	BCL9L	118272060	118286823	+
chr11	19329060	19329081	NM_001111018	NAV2	19328846	20099723	+
chr11	18612359	18612380	NM_194285	SPTY2D1	18584523	18612596	-
chr11	65305158	65305179	NM_138368	AP5B1	65297944	65304638	+
chr11	17749916	17749937	NM_001112741	KCNC1	17714070	17761178	+
chr11	17749916	17749937	NM_004976	KCNC1	17714070	17755953	+
chr11	120530946	120530967	NM_005422	TECTA	120478584	120566725	+
chr11	64631648	64631669	NM_013265	VPS51	64620258	64635756	+
chr11	32421657	32421678	NR_023920	WT1-AS	32413860	32418196	+
chr12	12656222	12656243	NM_001310	CREBL2	12656097	12689308	+
chr12	119280010	119280031	NM_002442	MSI1	119263515	119291366	-
chr12	92359866	92359887	NM_003348	UBE2N	92326218	92360157	-
chr12	47650015	47650036	NM_003394	WNT10B	47645389	47651908	-
chr12	26239468	26239489	NM_001135823	SSPN	26239535	26278975	+
chr12	95164893	95164914	NM_005230	ELK3	95112337	95185737	+
chr12	103056137	103056158	NM_006166	NFYB	103034987	103056170	-
chr12	123481145	123481166	NM_001206654	NCOR2	123374909	123617963	-
chr12	123481145	123481166	NM_006312	NCOR2	123374909	123617963	-
chr12	52684432	52684453	NM_006897	HOXC9	52680143	52683387	+
chr12	109050309	109050330	NM_001143779	IFT81	109046522	109140983	+
chr12	109050309	109050330	NM_014055	IFT81	109046522	109140983	+
chr12	109050309	109050330	NM_031473	IFT81	109046522	109090633	+
chr12	54999364	54999385	NM_001166279	PAN2	54996273	55014104	-
chr12	103375275	103375296	NM_001173982	CHST11	103374821	103679922	+
chr12	13088552	13088573	NM_020853	KIAA1467	13088581	13127650	+
chr12	48031477	48031498	NM_024902	DNAJC22	48027307	48031952	+
chr12	13145220	13145241	NM_001080555	GSG1	13127737	13147897	-
chr12	55923711	55923732	NM_145064	STAC3	55923508	55931236	-
chr12	19486897	19486918	NM_001114176	AEBP2	19483874	19566440	+
chr12	19486897	19486918	NM_153207	AEBP2	19483874	19566440	+
chr12	118078676	118078697	NM_194286	SRRM4	117903682	118085239	+
chr12	28014239	28014260	NM_002820	PTHLH	28006520	28016183	-
chr12	28014239	28014260	NM_198965	PTHLH	28002283	28016183	-
chr12	56406002	56406023	NM_001122772	AGAP2	56404342	56418296	-
chr12	56406002	56406023	NM_014770	AGAP2	56404342	56422211	-
chr12	50499749	50499770	NM_001013690	FIGNL2	50497942	50511968	-
chr12	118236	118257	NM_015232	IQSEC3	56802	150755	+
chr12	9286508	9286529	NR_036466	LOC100499405	9283865	9286912	+
chr12	79639833	79639854	NM_005593	MYF5	79634838	79637578	+
chr13	26231215	26231236	NM_005288	GPR12	26227338	26232922	-
chr13	25694088	25694109	NM_005977	RNF6	25684904	25694508	-
chr13	99433721	99433742	NM_007129	ZIC2	99432026	99437020	+
chr13	46025533	46025554	NM_001164211	LRCH1	46025296	46217037	+
chr13	110011765	110011786	NM_017817	RAB20	109973413	110012072	-
chr13	99424736	99424757	NM_033132	ZIC5	99413275	99422179	+
chr13	18101188	18101209	NR_027995	ANKRD20A9P	18306542	18344109	+
chr13	71147210	71147231	NM_004392	DACH1	70910098	71339331	-
chr13	71147210	71147231	NM_080760	DACH1	70910098	71339331	-
chr13	28003209	28003230	NM_001160031	FLT1	27871180	27967265	+
chr13	112772473	112772494	NM_001112732	MCF2L	112671535	112802054	+
chr13	112772473	112772494	NM_024979	MCF2L	112704028	112802054	+
chr13	87126922	87126943	NM_015567	SLITRK5	87122870	87129871	+
chr14	49158292	49158313	NM_002408	MGAT2	49157238	49159949	+
chr14	29466226	29466247	NM_002742	PRKD1	29115437	29466650	-
chr14	52243646	52243667	NM_002806	PSMC6	52243645	52264466	+
chr14	22375988	22376009	NM_004995	MMP14	22375632	22386643	+
chr14	22381546	22381567	NM_004995	MMP14	22375632	22386643	+
chr14	92330411	92330432	NM_005113	GOLGA5	92330402	92376057	+
chr14	75079012	75079033	NM_006399	BATF	75058536	75083087	+
chr14	104425130	104425151	NM_001112726	KIAA0284	104402694	104434152	+
chr14	19995143	19995164	NM_001244249	APEX1	19993129	19995771	+
chr14	19995143	19995164	NM_001641	APEX1	19993129	19995771	+
chr14	23871942	23871963	NM_139247	ADCY4	23857394	23874117	-
chr14	102043082	102043103	NM_152326	ANKRD9	102042950	102045881	-
chr14	94314443	94314464	NM_173849	GSC	94304312	94306252	+
chr14	70344718	70344739	NM_033141	MAP3K9	70264606	70345641	-
chr14	56340791	56340812	NM_001270523	OTX2	56337177	56346947	-
chr14	56340791	56340812	NM_001270524	OTX2	56337177	56346947	-
chr14	56340791	56340812	NM_001270525	OTX2	56337177	56342134	-
chr14	56340791	56340812	NM_021728	OTX2	56337177	56346947	-
chr14	56340791	56340812	NM_172337	OTX2	56337177	56342134	-
chr14	56340791	56340812	NR_073034	OTX2	56337177	56346947	-
chr14	56340791	56340812	NR_073036	OTX2	56337177	56342134	-
chr14	56351576	56351597	NR_029385	OTX2-AS1	56349653	56467303	+
chr15	48434596	48434617	NM_002041	GABPB1	48365368	48434897	-
chr15	48434596	48434617	NM_005254	GABPB1	48356680	48434897	-
chr15	48434596	48434617	NM_181427	GABPB1	48365368	48434897	-
chr15	72972153	72972174	NM_002435	MPI	72969462	72977618	+
chr15	72695050	72695071	NM_001130028	CLK3	72694387	72709595	+
chr15	68115218	68115239	NM_020908	TLE3	68127596	68177310	-
chr15	43189439	43189460	NM_014080	DUOX2	43172143	43193651	-
chr15	41409622	41409643	NM_014793	LCMT2	41407265	41410112	-
chr15	94671215	94671236	NM_001145155	NR2F2	94670160	94684496	+
chr15	62435513	62435534	NM_022048	CSNK1G1	62244768	62435495	-
chr15	42738688	42738709	NM_001160227	SPG11	42642185	42743168	-
chr15	72540555	72540576	NM_032907	UBL7	72525370	72540563	-
chr15	72540555	72540576	NM_201265	UBL7	72525370	72540582	-
chr15	41000512	41000533	NM_173500	TTBK2	40823835	41000299	-
chr15	39021065	39021086	NM_019074	DLL4	39008822	39018550	-
chr16	65789435	65789456	NM_001950	E2F4	65783568	65790322	+
chr16	11258144	11258165	NM_003745	SOCS1	11255774	11257540	-
chr16	82647236	82647257	NM_003791	MBTPS1	82644869	82708018	-
chr16	65840188	65840209	NM_004594	SLC9A5	65840355	65863595	-
chr16	30952753	30952774	NM_004604	STX4	30952403	30958986	+
chr16	2257856	2257877	NM_006711	RNPS1	2243100	2257859	-
chr16	65838700	65838721	NM_013241	FHOD1	65820792	65838926	-
chr16	65525819	65525840	NR_024525	FAM96B	65523458	65525827	-
chr16	56051073	56051094	NM_020312	COQ9	56038837	56052688	+
chr16	720976	720997	NM_022493	NARFL	719769	730998	-
chr16	52875966	52875987	NM_024336	IRX3	52874712	52877879	-
chr16	30444152	30444173	NM_024671	ZNF768	30442822	30445411	-
chr16	2162361	2162382	NM_032271	TRAF7	2145799	2168131	+
chr16	1768165	1768186	NM_080861	SPSB3	1766713	1772582	-
chr16	69268293	69268314	NM_138383	MTSS1L	69252607	69277455	-
chr16	699744	699765	NM_153350	FBXL16	682500	695826	-
chr16	1992385	1992406	NM_178167	ZNF598	1987653	1999823	-
chr16	87479000	87479021	NM_005187	CBFA2T3	87468763	87571005	-
chr16	87533041	87533062	NM_005187	CBFA2T3	87468763	87571005	-
chr16	55580898	55580919	NM_000078	CETP	55553335	55575257	-
chr16	48082636	48082657	NM_001271620	ZNF423	48082015	48449331	-
chr16	48082636	48082657	NM_015069	ZNF423	48082015	48414150	-
chr16	87030467	87030488	NM_001127464	ZNF469	87021379	87034666	+
chr17	25642084	25642105	NM_000386	BLMH	25599338	25643310	-
chr17	39812681	39812702	NM_000419	ITGA2B	39805075	39822399	-
chr17	30947604	30947625	NM_001030006	AP2B1	30938394	31077549	+
chr17	7018413	7018434	NM_001197216	ASGR1	7017474	7023607	-
chr17	7018413	7018434	NM_001671	ASGR1	7017474	7023607	-
chr17	7153344	7153365	NM_001143761	EIF5A	7152011	7156506	+
chr17	7153344	7153365	NM_001970	EIF5A	7151579	7156506	+
chr17	76041137	76041158	NM_002522	NPTX1	76055227	76064999	+
chr17	37692122	37692143	NM_003152	STAT5A	37693090	37717486	+
chr17	75420974	75420995	NM_003655	CBX4	75421549	75427808	+
chr17	75427182	75427203	NM_003655	CBX4	75421549	75427808	-
chr17	40698354	40698375	NM_003954	MAP3K14	40696270	40750197	-
chr17	73860805	73860826	NM_003955	SOCS3	73864456	73867753	+
chr17	46363868	46363889	NM_003971	SPAG9	46394533	46553225	+
chr17	77790114	77790135	NM_001042423	SLC16A3	77783396	77790664	+
chr17	10539853	10539874	NM_004589	SCO1	10524373	10541610	-
chr17	56836599	56836620	NM_005994	TBX2	56832038	56841609	+
chr17	56840335	56840356	NM_005994	TBX2	56832038	56841609	+
chr17	35022515	35022536	NM_006160	NEUROD2	35013546	35017701	+
chr17	1534894	1534915	NM_006445	PRPF8	1500672	1534926	-
chr17	30541	30562	NM_006987	RPH3AL	62179	202633	+
chr17	39653455	39653476	NM_001076683	UBTF	39637926	39653776	-
chr17	4966683	4966704	NM_014519	ZNF232	4949754	4967121	-
chr17	1306330	1306351	NM_005206	CRK	1271396	1306311	+
chr17	7255839	7255860	NM_020795	NLGN2	7252225	7263903	+
chr17	24258752	24258773	NM_001033561	PHF12	24256396	24302634	-
chr17	35510892	35510913	NM_021724	NR1D1	35502562	35510499	+
chr17	55511098	55511119	NM_022070	HEATR6	55475333	55511074	+
chr17	686172	686193	NM_001205319	NXN	649302	714101	-
chr17	44010824	44010845	NM_024015	HOXB4	44007867	44010742	+
chr17	31118998	31119019	NM_024302	MMP28	31116988	31146753	-
chr17	24069014	24069035	NM_001256277	RAB34	24065425	24069413	-
chr17	55824423	55824444	NM_032582	USP32	55609472	55824368	+
chr17	76883714	76883735	NM_138570	SLC38A10	76839265	76883691	+
chr17	18159293	18159314	NM_144775	SMCR8	18159318	18172095	+
chr17	77984846	77984867	NM_173620	HEXDC	77969540	77993805	+
chr17	24371245	24371266	NM_001098635	SEZ6	24306072	24357207	+
chr17	71770617	71770638	NM_182565	FAM100B	71772880	71778974	+
chr17	6883804	6883825	NM_201566	SLC16A13	6880117	6884164	+
chr17	65679498	65679519	NM_000891	KCNJ2	65677270	65687778	+
chr17	73821744	73821765	NR_073178	LOC100996291	73769024	73786168	+
chr17	55552146	55552167	NR_027408	LOC653653	55533902	55535062	+
chr17	40698354	40698375	NR_024434	MAP3K14-AS1	40681085	40701780	+
chr17	40698354	40698375	NR_024435	MAP3K14-AS1	40695340	40701780	+
chr17	34111998	34112019	NR_039887	MIR4734	34112040	34112110	+
chr17	44928652	44928673	NM_002507	NGFR	44927653	44947381	+
chr17	25467988	25468009	NM_001261467	NSRP1	25467950	25537619	+
chr17	25467988	25468009	NM_032141	NSRP1	25467950	25537619	+
chr17	44662927	44662948	NM_178500	PHOSPHO1	44655730	44663127	-
chr17	7416479	7416500	NR_037926	SENP3-EIF4A1	7406032	7423048	+
chr17	55458664	55458685	NR_002924	TBC1D3P1-DHX40P1	55408166	55451118	+
chr17_random	633858	633879	NM_003585	DOC2B	633000	666689	+
chr18	70415865	70415886	NR_024484	LOC400657	70409989	70416051	-
chr18	11742855	11742876	NM_001142339	GNAL	11741470	11875683	+
chr18	11742855	11742876	NM_182978	GNAL	11679013	11875683	+
chr18	53259533	53259554	NM_004852	ONECUT2	53253914	53309528	+
chr18	18009342	18009363	NM_005257	GATA6	18003401	18036489	+
chr18	46810548	46810569	NM_005359	SMAD4	46810580	46865409	+
chr18	44705319	44705340	NM_001190821	SMAD7	44700220	44731079	-
chr18	44730267	44730288	NM_001190821	SMAD7	44700220	44731079	-
chr18	44705319	44705340	NM_001190822	SMAD7	44700220	44729701	-
chr18	44705319	44705340	NM_001190823	SMAD7	44700220	44723175	-
chr18	44705319	44705340	NM_005904	SMAD7	44700220	44731079	-
chr18	44730267	44730288	NM_005904	SMAD7	44700220	44731079	-
chr18	31178392	31178413	NM_006965	ZNF24	31166175	31178424	-
chr18	54074553	54074574	NM_001144964	NEDD4L	53865455	54219752	+
chr18	54074553	54074574	NM_001144965	NEDD4L	53967562	54219752	+
chr18	54074553	54074574	NM_001144966	NEDD4L	54039733	54219752	+
chr18	54074553	54074574	NM_001144967	NEDD4L	53862607	54219752	+
chr18	54074553	54074574	NM_001144968	NEDD4L	53967562	54219752	+
chr18	54074553	54074574	NM_001144969	NEDD4L	53967562	54219752	+
chr18	54074553	54074574	NM_001144970	NEDD4L	54013619	54219752	+
chr18	54074553	54074574	NM_001144971	NEDD4L	53967562	54219752	+
chr18	54074553	54074574	NM_001243960	NEDD4L	53862607	54219752	+
chr18	54074553	54074574	NM_015277	NEDD4L	53862607	54219752	+
chr18	43023827	43023848	NM_016097	IER3IP1	42935387	42956743	+
chr18	71049926	71049947	NM_175907	ZADH2	71038265	71050269	-
chr18	14420836	14420857	NR_024076	CXADRP3	14467953	14488705	+
chr18	53171243	53171264	NM_015879	ST8SIA3	53170718	53187159	+
chr18	51596033	51596054	NM_001243226	TCF4	51040559	51454186	+
chr19	13258378	13258399	NM_000068	CACNA1A	13178256	13478274	-
chr19	13258378	13258399	NM_001127222	CACNA1A	13178256	13478274	-
chr19	13258378	13258399	NM_001174080	CACNA1A	13178256	13478274	-
chr19	54160883	54160904	NM_000146	FTL	54160377	54161948	+
chr19	17813535	17813556	NM_000215	JAK3	17796592	17819841	-
chr19	61300466	61300487	NM_001002836	ZNF787	61290543	61324461	-
chr19	1893165	1893186	NM_001319	CSNK1G2	1892160	1932336	+
chr19	50635092	50635113	NM_001983	ERCC1	50602430	50619017	+
chr19	44589221	44589242	NM_003407	ZFP36	44589326	44591892	+
chr19	10090757	10090778	NM_003755	EIF3G	10086689	10091599	-
chr19	52046173	52046194	NM_021575	AP2S1	52033262	52046043	+
chr19	17144564	17144585	NM_004145	MYO9B	17047590	17185104	+
chr19	43411333	43411354	NM_001135156	DPF1	43393488	43412157	-
chr19	12920892	12920913	NM_001270362	RAD23A	12917627	12925457	+
chr19	49942600	49942621	NM_005178	BCL3	49943817	49955141	+
chr19	1418011	1418032	NM_005883	APC2	1401147	1424243	+
chr19	54099475	54099496	NM_006184	NUCB1	54095118	54118352	+
chr19	3525515	3525536	NM_006339	HMG20B	3523942	3530081	+
chr19	50665732	50665753	NM_001114171	FOSB	50663092	50670277	+
chr19	53585574	53585595	NM_006801	KDELR1	53577638	53586622	-
chr19	3612035	3612056	NM_012398	PIP5K1C	3581178	3651477	-
chr19	59309636	59309657	NM_013342	TFPT	59302131	59310867	-
chr19	40895395	40895416	NM_014383	ZBTB32	40895669	40899780	+
chr19	54751767	54751788	NM_015953	NOSIP	54750536	54775641	-
chr19	55220538	55220559	NM_016440	VRK3	55171535	55220617	-
chr19	51892881	51892902	NM_001079881	PRKD2	51869412	51912224	-
chr19	51892881	51892902	NM_016457	PRKD2	51869412	51912224	-
chr19	54405335	54405356	NM_001195227	TRPM4	54352827	54406910	+
chr19	63679330	63679351	NM_017908	ZNF446	63679606	63684409	+
chr19	61344130	61344151	NM_018337	ZNF444	61344346	61364074	+
chr19	44573614	44573635	NM_001256826	PAF1	44568109	44573675	-
chr19	47439147	47439168	NM_019884	GSK3A	47426177	47438576	+
chr19	17281708	17281729	NM_024050	DDA1	17281336	17295106	+
chr19	6410780	6410801	NM_024103	SLC25A23	6391074	6410781	-
chr19	59173240	59173261	NM_031895	CACNG8	59158101	59185281	+
chr19	4505423	4505444	NM_032108	SEMA6B	4493599	4510771	-
chr19	52739582	52739603	NM_001101419	ZNF541	52715758	52750925	-
chr19	18401099	18401120	NM_001009998	SSBP4	18391145	18406372	+
chr19	18401099	18401120	NM_032627	SSBP4	18391145	18406372	+
chr19	42400887	42400908	NM_152279	ZNF585B	42364320	42393291	+
chr19	40431401	40431422	NM_205834	LSR	40431398	40450707	+
chr19	54267540	54267561	NM_031886	KCNA7	54262486	54268010	-
chr19	18529682	18529703	NM_001171948	KXD1	18529571	18541197	+
chr19	18529682	18529703	NM_001171949	KXD1	18529571	18541197	+
chr19	56899112	56899133	NR_024330	LINC00085	56888404	56900255	+
chr19	3494560	3494581	NM_001042680	MFSD12	3489262	3508571	-
chr19	54732163	54732184	NM_020650	RCN3	54722686	54738702	+
chr2	38157653	38157674	NM_000104	CYP1B1	38148249	38156827	-
chr2	25238061	25238082	NM_000939	POMC	25237225	25245063	-
chr2	25238061	25238082	NM_001035256	POMC	25237225	25245063	-
chr2	172252572	172252593	NM_001378	DYNC1I2	172252227	172313165	+
chr2	120820447	120820468	NM_002193	INHBB	120820188	120825853	+
chr2	10511537	10511558	NM_002539	ODC1	10497958	10505904	-
chr2	54634436	54634457	NM_003128	SPTBN1	54536957	54752087	+
chr2	225157894	225157915	NM_003590	CUL3	225043110	225158358	-
chr2	39517267	39517288	NM_001270425	MAP4K3	39329910	39517957	-
chr2	230494310	230494331	NM_004238	TRIP12	230340173	230494899	-
chr2	230494371	230494392	NM_004238	TRIP12	230340173	230494899	-
chr2	166359741	166359762	NM_004482	GALNT3	166312558	166359049	-
chr2	169929509	169929530	NM_004525	LRP2	169691864	169927368	-
chr2	28467616	28467637	NM_005253	FOSL2	28469282	28491020	-
chr2	9901049	9901070	NM_005680	TAF1B	9901021	9991996	+
chr2	63669533	63669554	NM_005917	MDH1	63669246	63687834	+
chr2	96335036	96335057	NM_014014	SNRNP200	96303800	96335034	-
chr2	63138436	63138457	NM_001199770	OTX1	63130695	63138470	+
chr2	63138436	63138457	NM_014562	OTX1	63131440	63138470	+
chr2	1874857	1874878	NM_015025	MYT1L	1771891	2314052	-
chr2	218843382	218843403	NM_015488	PNKD	218843358	218919760	+
chr2	26111173	26111194	NM_016131	RAB10	26110232	26213827	+
chr2	32435690	32435711	NM_016252	BIRC6	32435599	32697469	+
chr2	70271379	70271400	NM_017880	C2orf42	70230520	70271655	-
chr2	27131614	27131635	NM_021831	AGBL5	27127994	27146994	+
chr2	171999014	171999035	NM_024770	METTL8	171882158	171999558	-
chr2	233206901	233206922	NM_001243252	EFHD1	233179010	233255735	+
chr2	233206901	233206922	NM_025202	EFHD1	233206450	233255735	+
chr2	74507844	74507865	NM_033046	RTKN	74506495	74521218	-
chr2	208102582	208102603	NM_134442	CREB1	208102860	208178529	-
chr2	178129287	178129308	NM_152517	TTC30B	178123126	178125770	-
chr2	201099060	201099081	NM_001160033	SGOL2	201099109	201157063	-
chr2	149895012	149895033	NM_001195685	LYPD6	149894744	150038905	+
chr2	210793657	210793678	NM_001608	ACADL	210760960	210798460	-
chr2	175292895	175292916	NM_000079	CHRNA1	175320568	175337446	-
chr2	218333647	218333668	NR_026597	DIRC3	217856990	218329561	-
chr2	20730423	20730444	NM_182828	GDF7	20729904	20734731	+
chr2	200032704	200032725	NM_001172517	SATB2	199842467	200038076	-
chr2	85217985	85218006	NM_031283	TCF7L1	85214093	85391022	+
chr20	42713874	42713895	NM_000022	ADA	42681576	42713790	+
chr20	55359669	55359690	NM_003610	RAE1	55359551	55386926	+
chr20	60314671	60314692	NM_007002	ADRM1	60311421	60317313	+
chr20	60314671	60314692	NM_175573	ADRM1	60311421	60317313	+
chr20	49590734	49590755	NM_173091	NFATC2	49436900	49592665	-
chr20	3088510	3088531	NM_001267584	UBOX5	3036218	3088556	-
chr20	3088510	3088531	NM_014948	UBOX5	3036218	3088556	-
chr20	3088510	3088531	NM_199415	UBOX5	3036218	3088556	-
chr20	43478102	43478123	NM_015937	PIGT	43478120	43488299	+
chr20	55757606	55757627	NM_199171	PMEPA1	55656853	55719998	+
chr20	62065622	62065643	NM_020713	ZNF512B	62058498	62071662	-
chr20	3088510	3088531	NM_021826	FASTKD5	3075164	3088532	-
chr20	61623501	61623522	NM_024299	PPDPF	61622576	61623968	+
chr20	3603448	3603469	NM_025220	ADAM33	3596619	3610738	-
chr20	3603448	3603469	NM_153202	ADAM33	3596619	3610738	-
chr20	337346	337367	NM_006462	RBCK1	336708	359610	+
chr20	337346	337367	NM_031229	RBCK1	336708	359610	+
chr20	32912956	32912977	NM_178026	GGT7	32896183	32924322	-
chr20	43160601	43160622	NM_002251	KCNS1	43154363	43163167	-
chr21	34210018	34210039	NM_001697	ATP5O	34197626	34210028	-
chr21	44256589	44256610	NM_003274	TRAPPC10	44256633	44350860	+
chr21	44347810	44347831	NM_003274	TRAPPC10	44256633	44350860	+
chr21	42097795	42097816	NM_001040424	PRDM15	42091453	42172651	-
chr21	42097795	42097816	NM_022115	PRDM15	42094393	42172660	-
chr22	49005091	49005112	NM_020461	TUBGCP6	48998244	49025527	-
chr22	20313648	20313669	NM_001017964	YDJC	20312378	20314340	-
chr22	42139685	42139706	NM_001044370	MPPED1	42137963	42234129	+
chr22	37956438	37956459	NM_002608	PDGFB	37949630	37970903	-
chr22	37956438	37956459	NM_033016	PDGFB	37949630	37966860	-
chr22	49047095	49047116	NM_002751	MAPK11	49044268	49050906	-
chr22	17893007	17893028	NM_001130861	CLDN5	17890546	17892860	-
chr22	35252027	35252048	NM_003753	EIF3D	35236842	35255223	-
chr22	49391953	49391974	NM_012324	MAPK8IP2	49385996	49396845	+
chr22	29123521	29123542	NM_001204204	SEC14L2	29122929	29151291	+
chr22	21768407	21768428	NM_014433	RTDR1	21731592	21814241	-
chr22	36379678	36379699	NM_018957	SH3BP1	36365629	36381996	+
chr22	18085897	18085918	NR_037611	SEPT5-GP1BB	18084742	18092297	+
chr22	49480067	49480088	NM_033517	SHANK3	49459935	49518506	+
chr3	51716351	51716372	NM_000839	GRM2	51716120	51727665	+
chr3	38471785	38471806	NM_001106	ACVR2B	38470793	38509637	+
chr3	123716532	123716553	NR_026698	KPNA1	123623437	123716476	+
chr3	185502924	185502945	NM_002808	PSMD2	185499715	185509534	+
chr3	18443772	18443793	NM_001131010	SATB1	18364136	18455269	-
chr3	4999692	4999713	NM_003670	BHLHE40	4996096	5001865	+
chr3	65998845	65998866	NM_001033057	MAGI1	65314945	65999549	-
chr3	65998845	65998866	NM_004742	MAGI1	65319983	65999549	-
chr3	65998845	65998866	NM_015520	MAGI1	65314945	65999549	-
chr3	50101259	50101280	NM_005778	RBM5	50101344	50131401	+
chr3	52501367	52501388	NM_007184	NISCH	52464563	52502128	+
chr3	32123282	32123303	NM_015141	GPD1L	32123006	32185211	+
chr3	109426910	109426931	NM_018010	IFT57	109362348	109424107	+
chr3	52690276	52690297	NM_018313	PBRM1	52554407	52694906	-
chr3	49178793	49178814	NM_022903	CCDC71	49174971	49178789	+
chr3	46722842	46722863	NM_147196	TMIE	46717826	46727417	+
chr3	127744000	127744021	NM_152889	CHST13	127725820	127744824	+
chr3	49739132	49739153	NM_001242829	IP6K1	49736731	49798631	-
chr3	197871898	197871919	NM_198565	LRRC33	197851052	197873271	+
chr3	140150852	140150873	NM_001040061	C3orf72	140148765	140155520	+
chr3	54133213	54133234	NM_018398	CACNA2D3	54131732	55083624	+
chr3	108633424	108633445	NM_032600	CCDC54	108578877	108580171	+
chr3	98016448	98016469	NM_001080448	EPHA6	98016114	98950476	+
chr3	139653579	139653600	NM_031913	ESYT3	139636104	139679946	+
chr3	116856354	116856375	NM_001130064	GAP43	116824840	116923024	+
chr3	116856354	116856375	NM_002045	GAP43	116824840	116923024	+
chr3	50205573	50205594	NM_000172	GNAT1	50204046	50210133	+
chr3	62279736	62279757	NR_038283	LOC100506994	62222533	62279662	+
chr3	140741151	140741172	NM_001130992	RBP1	140727936	140741361	-
chr3	140741151	140741172	NM_001130993	RBP1	140727316	140741361	-
chr3	140741151	140741172	NM_002899	RBP1	140718965	140741361	-
chr3	127192081	127192102	NM_001012337	ROPN1B	127170717	127184986	+
chr3	182913643	182913664	NR_004053	SOX2-OT	182810844	182941699	+
chr3	12178529	12178550	NM_003178	SYN2	12020861	12202226	+
chr3	12178529	12178550	NM_133625	SYN2	12020861	12208532	+
chr4	145052882	145052903	NM_002102	GYPE	145015917	145046166	+
chr4	140839123	140839144	NM_001204366	MGST2	140806371	140881349	+
chr4	140839123	140839144	NM_001204367	MGST2	140806371	140881349	+
chr4	140839123	140839144	NM_001204368	MGST2	140806371	140844856	+
chr4	140839123	140839144	NM_002413	MGST2	140806371	140844856	+
chr4	39204170	39204191	NM_001184701	UGDH	39176770	39205613	-
chr4	147781497	147781518	NM_004575	POU4F2	147779494	147783073	+
chr4	99798383	99798404	NM_005723	TSPAN5	99610540	99798835	-
chr4	39655007	39655028	NM_001100400	PDS5A	39575985	39655971	-
chr4	77943637	77943658	NM_020859	SHROOM3	77575276	77923429	+
chr4	1387176	1387197	NM_175918	CRIPAK	1375339	1379782	+
chr4	36922392	36922413	NM_001144990	KIAA1239	36923084	37127482	+
chr4	10979553	10979574	NR_030298	MIR572	10979548	10979643	+
chr4	153920379	153920400	NM_145720	TIGD4	153909955	153920366	+
chr5	142765153	142765174	NM_001018077	NR3C1	142637688	142795270	-
chr5	72830189	72830210	NM_001037637	BTF3	72830005	72837204	+
chr5	72830189	72830210	NM_001207	BTF3	72830005	72837204	+
chr5	121446253	121446274	NM_002317	LOX	121426788	121441954	+
chr5	133474352	133474373	NM_003202	TCF7	133478300	133511819	+
chr5	108112062	108112083	NM_005246	FER	108111421	108551272	+
chr5	131920509	131920530	NM_005732	RAD50	131920514	132008212	+
chr5	180603313	180603334	NM_006098	GNB2L1	180596533	180603512	-
chr5	132230212	132230233	NM_014402	UQCRQ	132230217	132232435	+
chr5	175897459	175897480	NM_014901	RNF44	175886305	175897027	+
chr5	138705421	138705442	NM_016480	PAIP2	138705417	138733308	+
chr5	140533574	140533595	NM_018940	PCDHB7	140532426	140536141	+
chr5	139908723	139908744	NM_020690	ANKHD1-EIF4EBP3	139761582	139909347	+
chr5	140720164	140720185	NM_018915	PCDHGA2	140698537	140872730	+
chr5	140720164	140720185	NM_018916	PCDHGA3	140703784	140872730	+
chr5	141206114	141206135	NM_032420	PCDH1	141212856	141238128	+
chr5	156934288	156934309	NM_033274	ADAM19	156836889	156935361	-
chr5	176170599	176170620	NM_133369	UNC5A	176170165	176240505	+
chr5	177887107	177887128	NM_173465	COL23A1	177597222	177950162	-
chr5	67548214	67548235	NM_181523	PIK3R1	67547339	67633405	+
chr5	179988880	179988901	NM_182925	FLT4	179961111	180009230	-
chr5	158471035	158471056	NM_024007	EBF1	158055500	158459366	+
chr5	83721375	83721396	NM_005711	EDIL3	83273881	83716367	+
chr5	87992664	87992685	NR_015436	LINC00461	87872352	88016376	-
chr5	140461391	140461412	NM_018937	PCDHB3	140460417	140463590	+
chr6	29708768	29708789	NM_001470	GABBR1	29677983	29708941	-
chr6	101011485	101011506	NM_005068	SIM1	100943470	101018272	-
chr6	30630823	30630844	NM_005275	GNL1	30617133	30633350	-
chr6	137154565	137154586	NM_005923	MAP3K5	136919879	137155349	-
chr6	32246234	32246255	NM_006411	AGPAT1	32243960	32251894	-
chr6	41810254	41810275	NM_001167827	TFEB	41759693	41811975	-
chr6	3795707	3795728	NM_012135	FAM50B	3794630	3796550	+
chr6	34965068	34965089	NM_015245	ANKS1A	34965015	35167168	+
chr6	34965219	34965240	NM_015245	ANKS1A	34965015	35167168	+
chr6	82516643	82516664	NM_017633	FAM46A	82512165	82519147	-
chr6	43701222	43701243	NM_019096	GTPBP2	43696195	43704914	-
chr6	31732992	31733013	NM_001256169	APOM	31728165	31733966	+
chr6	43650813	43650834	NM_020750	XPO5	43598045	43651790	-
chr6	30632965	30632986	NM_001077497	PRR3	30632464	30640452	+
chr6	44144466	44144487	NM_032111	MRPL14	44189349	44203169	-
chr6	127478986	127479007	NM_032784	RSPO3	127481740	127559877	-
chr6	42962027	42962048	NM_198486	RPL7L1	42955648	42962709	+
chr6	35842020	35842041	NM_207409	CLPSL2	35852369	35855307	-
chr6	10985575	10985596	NM_004752	GCM2	10981441	10990084	-
chr6	21774360	21774381	NR_015410	LINC00340	21774653	22302595	-
chr6	18230066	18230087	NM_198586	NHLRC1	18228696	18230830	-
chr6	33502504	33502525	NM_006772	SYNGAP1	33495824	33529444	+
chr6_cox_hap1	1056106	1056127	NM_001470	GABBR1	1025320	1056279	-
chr6_cox_hap1	1056106	1056127	NM_021904	GABBR1	1025320	1056279	-
chr6_cox_hap1	1971400	1971421	NM_005275	GNL1	1957709	1973927	-
chr6_cox_hap1	1973542	1973563	NM_005275	GNL1	1957709	1973927	-
chr6_cox_hap1	3545444	3545465	NM_006411	AGPAT1	3543170	3551104	-
chr6_cox_hap1	3071138	3071159	NM_019101	APOM	3069795	3072112	+
chr6_qbl_hap2	858068	858089	NM_021904	GABBR1	827282	858241	-
chr6_qbl_hap2	1769695	1769716	NM_005275	GNL1	1756004	1772222	-
chr6_qbl_hap2	1771837	1771858	NM_005275	GNL1	1756004	1772222	-
chr6_qbl_hap2	3353223	3353244	NM_006411	AGPAT1	3350949	3358883	-
chr6_qbl_hap2	3353223	3353244	NM_032741	AGPAT1	3350949	3360855	-
chr6_qbl_hap2	2872597	2872618	NM_019101	APOM	2871254	2873571	+
chr6_qbl_hap2	1771837	1771858	NM_001077497	PRR3	1771336	1779324	+
chr7	155289134	155289155	NM_000193	SHH	155288318	155297728	-
chr7	150338200	150338221	NM_000603	NOS3	150319076	150342620	+
chr7	150340441	150340462	NM_000603	NOS3	150319076	150342620	+
chr7	129376064	129376085	NM_003344	UBE2H	129257808	129380036	-
chr7	129376064	129376085	NM_182697	UBE2H	129257808	129380036	-
chr7	1905482	1905503	NM_001013837	MAD1L1	1821953	2239109	-
chr7	1905482	1905503	NM_003550	MAD1L1	1821953	2239109	-
chr7	98761427	98761448	NM_006409	ARPC1A	98761431	98801821	+
chr7	39422363	39422384	NM_001166018	POU6F2	38984133	39470915	+
chr7	39422363	39422384	NM_007252	POU6F2	38984133	39470915	+
chr7	2737532	2737553	NM_007353	GNA12	2734266	2850485	-
chr7	120284024	120284045	NM_012338	TSPAN12	120214609	120285413	-
chr7	75515237	75515258	NM_016086	STYXL1	75463590	75515257	-
chr7	117608041	117608062	NM_016200	NAA38	117611321	117631329	+
chr7	99591281	99591302	NM_018275	C7orf43	99589978	99594238	-
chr7	120378482	120378503	NM_019071	ING3	120378052	120402947	+
chr7	120378482	120378503	NM_198267	ING3	120378052	120384270	+
chr7	100120310	100120331	NM_022574	GIGYF1	100115065	100124806	-
chr7	126819089	126819110	NM_176814	ZNF800	126797589	126820003	-
chr7	99534148	99534169	NM_005916	MCM7	99528339	99537363	-
chr7	102772450	102772471	NM_001129887	DNAJC2	102740156	102772556	-
chr7	102772450	102772471	NM_014377	DNAJC2	102740156	102772556	-
chr7	104411379	104411400	NR_039981	LOC100216546	104409429	104418848	-
chr7	26404849	26404870	NR_015364	LOC441204	26409632	26502511	+
chr7	100013785	100013806	NM_002319	LRCH4	100009569	100021712	-
chr7	98086929	98086950	NM_002523	NPTX2	98084532	98097117	+
chr7	128482497	128482518	NR_002187	TPI1P2	128482512	128484529	+
chr7	1329511	1329532	NM_001080461	UNCX	1239179	1243139	+
chr8	28630470	28630491	NM_001440	EXTL3	28615071	28667121	+
chr8	144770888	144770909	NM_003313	TSTA3	144765930	144770875	+
chr8	54015848	54015869	NM_005285	NPBWR1	54015020	54016007	+
chr8	80843586	80843607	NM_012258	HEY1	80838799	80842653	+
chr8	144970650	144970671	NM_014281	PUF60	144970501	144983544	-
chr8	131021273	131021294	NR_046360	FAM49B	130921020	131098079	-
chr8	131021273	131021294	NR_046361	FAM49B	130921020	131098079	-
chr8	19722276	19722297	NM_018142	INTS10	19719197	19753866	+
chr8	27685322	27685343	NM_018246	CCDC25	27646751	27686089	-
chr8	40871514	40871535	NM_001135731	ZMAT4	40507267	40874500	-
chr8	40871514	40871535	NM_024645	ZMAT4	40507267	40874500	-
chr8	33542290	33542311	NM_024787	RNF122	33524814	33544185	-
chr8	67741598	67741619	NM_025054	VCPIP1	67705041	67742006	-
chr8	126510807	126510828	NM_025195	TRIB1	126511744	126519826	+
chr8	11096826	11096847	NM_173683	XKR6	10791066	11096285	+
chr8	27835595	27835616	NM_173833	SCARA5	27783317	27906288	-
chr8	145587049	145587070	NM_174922	ADCK5	145568538	145589261	+
chr8	125383079	125383100	NM_194291	TMEM65	125392339	125454121	+
chr8	1627147	1627168	NM_004745	DLGAP2	1436975	1644049	+
chr8	144883349	144883370	NM_198488	FAM83H	144878090	144887902	-
chr8	79879598	79879619	NM_000880	IL7	79807561	79880313	-
chr8	79879598	79879619	NM_001199886	IL7	79807561	79880313	-
chr8	79879598	79879619	NM_001199887	IL7	79807561	79880313	-
chr8	79879598	79879619	NM_001199888	IL7	79807561	79880313	-
chr8	144892375	144892396	NR_033849	LOC100128338	144888297	144900495	+
chr8	128876778	128876799	NR_031609	MIR1204	128877389	128877456	+
chr8	9801906	9801927	NR_029668	MIR124-1	9798307	9798392	+
chr8	145547954	145547975	NM_001252402	TMEM249	145547693	145549382	-
chr8	145547954	145547975	NM_001252404	TMEM249	145547693	145549382	-
chr8	77760018	77760039	NM_024721	ZFHX4	77756069	77942076	+
chr9	140063514	140063535	NM_001243812	CACNA1B	139892061	140138897	+
chr9	33015206	33015227	NM_001539	DNAJA1	33015208	33029062	+
chr9	130492476	130492497	NM_001122821	SET	130485754	130498496	+
chr9	17565427	17565448	NM_003026	SH3GL2	17568952	17787122	+
chr9	110815997	110816018	NM_003798	CTNNAL1	110744671	110815585	+
chr9	129547094	129547115	NM_001142532	SH2D3C	129540416	129564518	-
chr9	129547094	129547115	NM_001142533	SH2D3C	129540416	129557404	-
chr9	129547094	129547115	NM_001142534	SH2D3C	129540416	129557382	-
chr9	14303525	14303546	NM_001190737	NFIB	14071841	14304045	-
chr9	14303525	14303546	NM_001190738	NFIB	14071841	14388982	-
chr9	14303525	14303546	NM_005596	NFIB	14071841	14304045	-
chr9	35153433	35153454	NM_006377	UNC13B	35151988	35395332	+
chr9	35092756	35092777	NM_013442	STOML2	35089888	35093154	-
chr9	119016608	119016629	NM_014010	ASTN2	118227324	119217138	-
chr9	101901134	101901155	NM_015051	ERP44	101781283	101901151	-
chr9	94572549	94572570	NM_015250	BICD2	94513465	94566904	+
chr9	138535984	138536005	NM_017617	NOTCH1	138508716	138560059	-
chr9	33806817	33806838	NM_017811	UBE2R2	33807181	33910401	+
chr9	126671217	126671238	NM_030978	ARPC5L	126671304	126679517	+
chr9	115957616	115957637	NM_032888	COL27A1	115958051	116112796	+
chr9	115960411	115960432	NM_032888	COL27A1	115958051	116112796	+
chr9	133141168	133141189	NM_033387	FAM78A	133123285	133141727	-
chr9	133141273	133141294	NM_033387	FAM78A	133123285	133141727	-
chr9	138126763	138126784	NM_144653	NACC2	138038203	138126952	-
chr9	138736538	138736559	NM_152421	FAM69B	138726844	138738991	+
chr9	101624411	101624432	NM_006981	NR4A3	101623957	101668994	+
chr9	101624411	101624432	NM_173199	NR4A3	101623957	101636162	+
chr9	101624411	101624432	NM_173200	NR4A3	101623957	101668994	+
chr9	22148052	22148073	NR_003529	CDKN2B-AS1	21984789	22111093	+
chr9	35095785	35095806	NM_025182	FAM214B	35094117	35105893	-
chr9	115897365	115897386	NM_138424	KIF12	115893738	115901158	-
chr9	35744628	35744649	NM_001044264	MSMP	35742987	35744274	+
chr9	114691735	114691756	NM_033051	SLC46A2	114681020	114693014	-
chrX	23711296	23711317	NM_002970	SAT1	23711195	23714248	+
chrX	23711296	23711317	NR_027783	SAT1	23711195	23714248	+
chrX	24078282	24078303	NM_001178084	ZFX	24077761	24144293	+
chrX	24078282	24078303	NM_001178085	ZFX	24077766	24144293	+
chrX	24078282	24078303	NM_001178086	ZFX	24077682	24144293	+
chrX	48660020	48660041	NM_006875	PIM2	48655402	48661357	-
chrX	48979149	48979170	NM_014008	CCDC22	48978870	48993931	+
chrX	106245270	106245291	NM_001171080	RBM41	106191773	106248713	-
chrX	106245270	106245291	NM_018301	RBM41	106196188	106248713	-
chrX	39893431	39893452	NM_001123383	BCOR	39795442	39921526	-
chrX	39893431	39893452	NM_001123384	BCOR	39795442	39921526	-
chrX	47320944	47320965	NM_006950	SYN1	47316243	47364200	-
chrX	47320944	47320965	NM_133499	SYN1	47316243	47364200	-
chrX	63341845	63341866	NM_152424	FAM123B	63321721	63342349	-
chrX	100695572	100695593	NM_016608	ARMCX1	100692169	100696331	+
chrX	100559923	100559944	NR_028407	ARMCX4	100559906	100677631	+
chrX	100550097	100550118	NM_001199973	RPL36A-HNRNPH2	100532533	100555784	+
chrX	100550097	100550118	NM_001199974	RPL36A-HNRNPH2	100532533	100555784	+
chrX	136473718	136473739	NM_003413	ZIC3	136476011	136481925	+
chrX	136476391	136476412	NM_003413	ZIC3	136476011	136481925	+
526
